# Supplementary material for: Community carriage of ESBL-producing Escherichia coli and Klebsiella pneumoniae: a cross-sectional study of risk factors and comparative genomics of carriage and clinical isolates
Source: mSphere. 2023 Jun 12;8(4):e00025-23. doi: 10.1128/msphere.00025-23 (PMC10470604; doi:10.1128/msphere.00025-23)
Supplement: Table S3 — Genome characteristics of ESBL-E. coli from carriage isolates from Tromsø7 (n=166) and clinical isolates from NORM 2014 (n=118) isolates. [file msphere.00025-23-s0007.csv]

Sample ID	Collection	Sample material	ST	Phylogroup	ST131 subclade	FimType	Amoxicillin-clavulanic_acid_category_i.v.	Amoxicillin-clavulanic_acid_category_uncomplicated UTI only	Piperacillin-tazobactam_category	Temocillin_category_UTI	Cefoxitin_category_screen	Cefuroxime_category_oral_uncomplicated UTI only	Ceftazidime_category	Cefotaxime_category	Cefepime_category	Ceftazidime-avibactam_category	Ertapenem_category	Meropenem_category	Imipenem_category	Doripenem_category	Aztreonam_category	Amikacin_category	Gentamicin_category	Tobramycin_category	Ciprofloxacin_category	Trimethoprim-sulfamethoxazole_category	Trimethoprim_category	Nitrofurantoin_category	Fosfomycin_category_iv	Fosfomycin_category_UTI	Colistin_category	Tigecycline_category	blaESBL	blaCTX-M-1	blaCTX-M-3	blaCTX-M-8	blaCTX-M-14	blaCTX-M-15	blaCTX-M-24	blaCTX-M-27	blaCTX-M-32	blaCTX-M-55	blaCTX-M-101	blaCTX-M-104	blaCMY-2	blaIMP-26	blaLAP-2	blaOXA-1	blaOXA-10
P19_14	NORM	Blood culture	ST131	B2	C2	fimH30	R	S	S	NA	NA	R	R	R	R	NA	NA	S	NA	NA	NA	NA	S	NA	R	R	NA	NA	NA	NA	NA	S	blaCTX-M-15					blaCTX-M-15
P19_15	NORM	Blood culture	ST192	B1	-	fimH94	R	S	S	NA	NA	R	R	R	R	NA	NA	S	NA	NA	NA	NA	S	NA	S	S	NA	NA	NA	NA	NA	S	blaCTX-M-15					blaCTX-M-15
P19_16	NORM	Blood culture	ST131	B2	C1	fimH30	S	S	S	NA	NA	R	I	R	R	NA	NA	S	NA	NA	NA	NA	R	NA	R	R	NA	NA	NA	NA	NA	S	blaCTX-M-24						blaCTX-M-24
P19_17	NORM	Blood culture	ST977	B1	-	fimH25	R	S	S	NA	NA	R	R	R	R	NA	NA	S	NA	NA	NA	NA	R	NA	R	R	NA	NA	NA	NA	NA	S	blaCTX-M-15					blaCTX-M-15
P19_18	NORM	Blood culture	ST156	B1	-	fimH38	R	R	R	NA	NA	R	R	R	R	NA	NA	S	NA	NA	NA	NA	S	NA	R	R	NA	NA	NA	NA	NA	S	blaCTX-M-14				blaCTX-M-14												blaOXA-10
P19_19	NORM	Blood culture	ST131	B2	C2	fimH30	S	S	S	NA	NA	R	R	R	R	NA	NA	S	NA	NA	NA	NA	S	NA	R	S	NA	NA	NA	NA	NA	S	blaCTX-M-15					blaCTX-M-15
P19_20	NORM	Blood culture	ST131	B2	C2	fimH30	R	R	S	NA	NA	R	R	R	R	NA	NA	S	NA	NA	NA	NA	R	NA	R	R	NA	NA	NA	NA	NA	S	blaCTX-M-15					blaCTX-M-15										blaOXA-1
P19_21	NORM	Blood culture	ST131	B2	A	fimH41	R	R	R	NA	NA	R	R	R	R	NA	NA	S	NA	NA	NA	NA	R	NA	I	R	NA	NA	NA	NA	NA	S	blaCTX-M-1	blaCTX-M-1
P19_22	NORM	Blood culture	ST131	B2	C1	fimH30	R	S	S	NA	NA	R	R	R	R	NA	NA	S	NA	NA	NA	NA	S	NA	R	R	NA	NA	NA	NA	NA	S	blaCTX-M-27							blaCTX-M-27
P19_24	NORM	Urine	ST648	F	-	fimH27	R	R	NA	NA	NA	R	R	R	NA	NA	NA	S	NA	NA	NA	NA	S	NA	R	S	S	S	NA	NA	NA	NA	blaCTX-M-15					blaCTX-M-15										blaOXA-1
P19_27	NORM	Blood culture	ST131	B2	A	fimH41	R	S	S	NA	NA	R	R	R	R	NA	NA	S	NA	NA	NA	NA	S	NA	S	R	NA	NA	NA	NA	NA	S	blaCTX-M-15					blaCTX-M-15
P19_28	NORM	Blood culture	ST131	B2	A	fimH41	R	S	R	NA	NA	R	R	R	R	NA	NA	S	NA	NA	NA	NA	R	NA	S	R	NA	NA	NA	NA	NA	S	blaCTX-M-15					blaCTX-M-15
P19_29	NORM	Blood culture	ST131	B2	C2	fimH30	R	S	S	NA	NA	R	R	R	R	NA	NA	S	NA	NA	NA	NA	S	NA	R	S	NA	NA	NA	NA	NA	S	blaCTX-M-15					blaCTX-M-15
P19_30	NORM	Blood culture	ST1611	B1	-	fimH38	R	S	S	NA	NA	R	I	R	R	NA	NA	S	NA	NA	NA	NA	R	NA	R	R	NA	NA	NA	NA	NA	S	blaCTX-M-14				blaCTX-M-14
P19_34	NORM	Urine	ST636	B2	-	-	R	S	NA	NA	NA	R	R	R	NA	NA	NA	S	NA	NA	NA	NA	S	NA	S	R	R	S	NA	NA	NA	NA	blaCTX-M-15					blaCTX-M-15										blaOXA-1
P19_35	NORM	Blood culture	ST1722	F	-	fimH153	S	S	S	NA	NA	R	R	R	R	NA	NA	S	NA	NA	NA	NA	S	NA	S	R	NA	NA	NA	NA	NA	S	blaCTX-M-27							blaCTX-M-27
P19_36	NORM	Blood culture	ST131	B2	C1	fimH30	S	S	S	NA	NA	R	R	R	R	NA	NA	S	NA	NA	NA	NA	R	NA	R	R	NA	NA	NA	NA	NA	S	blaCTX-M-27							blaCTX-M-27
P19_37	NORM	Blood culture	ST405	D	-	fimH27	R	R	R	NA	NA	R	R	R	R	NA	NA	S	NA	NA	NA	NA	R	NA	R	R	NA	NA	NA	NA	NA	S	blaCTX-M-15					blaCTX-M-15										blaOXA-1
P19_40	NORM	Urine	ST617	A	-	fimH29	R	R	NA	NA	NA	R	R	R	NA	NA	NA	S	NA	NA	NA	NA	S	NA	R	R	R	R	NA	NA	NA	NA	blaCTX-M-15					blaCTX-M-15										blaOXA-1
P19_42	NORM	Blood culture	ST131	B2	C2	fimH30	R	R	R	NA	NA	R	R	R	R	NA	NA	S	NA	NA	NA	NA	R	NA	R	S	NA	NA	NA	NA	NA	S	blaCTX-M-15					blaCTX-M-15										blaOXA-1
P19_43	NORM	Blood culture	ST131	B2	C2	fimH30	R	R	R	NA	NA	R	R	R	R	NA	NA	S	NA	NA	NA	NA	R	NA	R	S	NA	NA	NA	NA	NA	S	blaCTX-M-15					blaCTX-M-15										blaOXA-1
P19_44	NORM	Blood culture	ST131	B2	C2	fimH30	R	R	R	NA	NA	R	R	R	R	NA	NA	S	NA	NA	NA	NA	R	NA	R	R	NA	NA	NA	NA	NA	S	blaCTX-M-15					blaCTX-M-15										blaOXA-1
P19_45	NORM	Blood culture	ST131	B2	C2	fimH30	S	S	S	NA	NA	R	R	R	R	NA	NA	S	NA	NA	NA	NA	S	NA	R	S	NA	NA	NA	NA	NA	S	blaCTX-M-15					blaCTX-M-15
P19_47	NORM	Urine	ST131	B2	C2	fimH30	R	R	NA	NA	NA	R	R	R	NA	NA	NA	S	NA	NA	NA	NA	R	NA	R	S	S	S	NA	NA	NA	NA	blaCTX-M-15					blaCTX-M-15										blaOXA-1
P19_50	NORM	Blood culture	ST131	B2	C2	fimH30	R	R	R	NA	NA	R	R	R	R	NA	NA	S	NA	NA	NA	NA	R	NA	R	R	NA	NA	NA	NA	NA	S	blaCTX-M-15					blaCTX-M-15										blaOXA-1
P19_51	NORM	Blood culture	ST131	B2	C2	fimH30	R	R	S	NA	NA	R	R	R	R	NA	NA	S	NA	NA	NA	NA	R	NA	R	R	NA	NA	NA	NA	NA	S	blaCTX-M-15					blaCTX-M-15
P19_52	NORM	Blood culture	ST131	B2	C1	fimH30	S	S	S	NA	NA	R	S	R	R	NA	NA	S	NA	NA	NA	NA	S	NA	R	R	NA	NA	NA	NA	NA	S	blaCTX-M-14				blaCTX-M-14
P19_53	NORM	Blood culture	ST131	B2	C1	fimH30	S	S	S	NA	NA	R	R	R	R	NA	NA	S	NA	NA	NA	NA	S	NA	R	R	NA	NA	NA	NA	NA	S	blaCTX-M-27							blaCTX-M-27
P19_54	NORM	Blood culture	ST131	B2	C2	fimH30	R	R	S	NA	NA	R	R	R	R	NA	NA	S	NA	NA	NA	NA	R	NA	R	R	NA	NA	NA	NA	NA	S	blaCTX-M-15					blaCTX-M-15										blaOXA-1
P19_55	NORM	Blood culture	ST131	B2	C1	fimH30	S	S	S	NA	NA	R	R	R	R	NA	NA	S	NA	NA	NA	NA	S	NA	R	R	NA	NA	NA	NA	NA	S	blaCTX-M-27							blaCTX-M-27
P19_58	NORM	Blood culture	ST345	B1	-	fimH31	R	R	S	NA	NA	R	R	R	R	NA	NA	S	NA	NA	NA	NA	R	NA	R	R	NA	NA	NA	NA	NA	S	blaCTX-M-104											blaCTX-M-104
P19_59	NORM	Blood culture	ST131	B2	C2	fimH30	R	R	R	NA	NA	R	R	R	R	NA	NA	S	NA	NA	NA	NA	R	NA	R	R	NA	NA	NA	NA	NA	S	blaCTX-M-15					blaCTX-M-15										blaOXA-1
P19_60	NORM	Blood culture	ST617	A	-	fimH27	R	R	R	NA	NA	R	R	R	R	NA	NA	S	NA	NA	NA	NA	R	NA	R	R	NA	NA	NA	NA	NA	S	blaCTX-M-15					blaCTX-M-15										blaOXA-1
P19_63	NORM	Blood culture	ST131	B2	A	fimH41	S	S	S	NA	NA	R	R	R	R	NA	NA	S	NA	NA	NA	NA	S	NA	R	S	NA	NA	NA	NA	NA	S	blaCTX-M-27							blaCTX-M-27
P19_64	NORM	Blood culture	ST131	B2	C1	fimH30	S	S	S	NA	NA	R	S	R	I	NA	NA	S	NA	NA	NA	NA	S	NA	R	R	NA	NA	NA	NA	NA	S	blaCTX-M-27							blaCTX-M-27
P19_65	NORM	Blood culture	ST131	B2	C2	fimH30	R	R	R	NA	NA	R	S	R	R	NA	NA	S	NA	NA	NA	NA	S	NA	R	R	NA	NA	NA	NA	NA	S	blaCTX-M-15					blaCTX-M-15										blaOXA-1
P19_66	NORM	Blood culture	ST131	B2	B	fimH22	R	R	R	NA	NA	R	R	R	R	NA	NA	S	NA	NA	NA	NA	R	NA	R	R	NA	NA	NA	NA	NA	S	blaCTX-M-15					blaCTX-M-15										blaOXA-1
P19_67	NORM	Blood culture	ST131	B2	C1	fimH30	R	R	R	NA	NA	R	R	R	R	NA	NA	S	NA	NA	NA	NA	R	NA	R	S	NA	NA	NA	NA	NA	S	blaCTX-M-15					blaCTX-M-15										blaOXA-1
P19_68	NORM	Blood culture	ST131	B2	C2	fimH30	R	S	S	NA	NA	R	R	R	R	NA	NA	S	NA	NA	NA	NA	R	NA	R	R	NA	NA	NA	NA	NA	S	blaCTX-M-15					blaCTX-M-15										blaOXA-1
P19_69	NORM	Blood culture	ST131	B2	C1	fimH30	R	R	R	NA	NA	R	R	R	R	NA	NA	S	NA	NA	NA	NA	R	NA	R	R	NA	NA	NA	NA	NA	S	blaCTX-M-15					blaCTX-M-15										blaOXA-1
P19_70	NORM	Blood culture	ST131	B2	C1	fimH30	R	R	R	NA	NA	R	R	R	R	NA	NA	S	NA	NA	NA	NA	R	NA	R	R	NA	NA	NA	NA	NA	S	blaCTX-M-15					blaCTX-M-15										blaOXA-1
P19_71	NORM	Blood culture	ST131	B2	C2	fimH30	R	R	R	NA	NA	R	S	R	I	NA	NA	S	NA	NA	NA	NA	S	NA	R	R	NA	NA	NA	NA	NA	S	blaCTX-M-15					blaCTX-M-15										blaOXA-1
P19_72	NORM	Blood culture	ST131	B2	C2	fimH30	R	R	R	NA	NA	R	I	R	R	NA	NA	S	NA	NA	NA	NA	S	NA	R	S	NA	NA	NA	NA	NA	S	blaCTX-M-15					blaCTX-M-15										blaOXA-1
P19_73	NORM	Blood culture	ST131	B2	C1	fimH30	R	R	R	NA	NA	R	R	R	R	NA	NA	S	NA	NA	NA	NA	S	NA	R	R	NA	NA	NA	NA	NA	S	blaCTX-M-15					blaCTX-M-15										blaOXA-1
P19_74	NORM	Blood culture	ST4985	B1	-	fimH31	S	S	S	NA	NA	S	I	S	S	NA	NA	S	NA	NA	NA	NA	S	NA	R	S	NA	NA	NA	NA	NA	S	blaSHV-12
P19_75	NORM	Blood culture	ST10	A	-	fimH54	R	S	S	NA	NA	R	R	R	R	NA	NA	S	NA	NA	NA	NA	S	NA	R	R	NA	NA	NA	NA	NA	S	blaCTX-M-15					blaCTX-M-15
P19_76	NORM	Blood culture	ST405	D	-	fimH27	R	R	S	NA	NA	R	R	R	R	NA	NA	S	NA	NA	NA	NA	R	NA	R	R	NA	NA	NA	NA	NA	S	blaCTX-M-15					blaCTX-M-15
P19_77	NORM	Urine	ST10	A	-	fimH54	R	S	NA	NA	NA	R	I	R	NA	NA	NA	S	NA	NA	NA	NA	R	NA	R	R	R	S	NA	NA	NA	NA	blaCTX-M-14				blaCTX-M-14
P19_78	NORM	Urine	ST131	B2	A	fimH41	R	S	NA	NA	NA	R	R	R	NA	NA	NA	S	NA	NA	NA	NA	R	NA	S	S	S	S	NA	NA	NA	NA	blaCTX-M-15					blaCTX-M-15
P19_79	NORM	Urine	ST131	B2	C2	fimH30	R	R	NA	NA	NA	R	R	R	NA	NA	NA	S	NA	NA	NA	NA	S	NA	R	R	R	S	NA	NA	NA	NA	blaCTX-M-15					blaCTX-M-15										blaOXA-1
P19_81	NORM	Urine	ST10	A	-	fimH54	S	S	NA	NA	NA	R	R	R	NA	NA	NA	S	NA	NA	NA	NA	S	NA	S	R	R	S	NA	NA	NA	NA	blaCTX-M-15					blaCTX-M-15
P20_04	NORM	Urine	ST14	B2	-	fimH1588	R	S	NA	NA	NA	R	R	R	NA	NA	NA	S	NA	NA	NA	NA	S	NA	I	R	R	S	NA	NA	NA	NA	blaCTX-M-15					blaCTX-M-15
P20_05	NORM	Urine	ST405	D	-	fimH27	R	R	NA	NA	NA	R	R	R	NA	NA	NA	S	NA	NA	NA	NA	S	NA	R	R	R	R	NA	NA	NA	NA	blaCTX-M-15					blaCTX-M-15										blaOXA-1
P20_06	NORM	Urine	ST155	B1	-	fimH366	S	S	NA	NA	NA	S	R	I	NA	NA	NA	S	NA	NA	NA	NA	S	NA	S	S	S	S	NA	NA	NA	NA	blaSHV-12
P20_08	NORM	Blood culture	ST131	B2	A	fimH41	R	R	S	NA	NA	R	R	R	R	NA	NA	S	NA	NA	NA	NA	S	NA	I	R	NA	NA	NA	NA	NA	S	blaCTX-M-1	blaCTX-M-1
P20_09	NORM	Blood culture	ST95	B2	-	fimH27	R	R	S	NA	NA	R	R	R	R	NA	NA	S	NA	NA	NA	NA	R	NA	S	R	NA	NA	NA	NA	NA	S	blaCTX-M-15					blaCTX-M-15								blaIMP-26
P20_10	NORM	Blood culture	ST410	C	-	fimH24	R	R	R	NA	NA	R	R	R	R	NA	NA	S	NA	NA	NA	NA	R	NA	R	R	NA	NA	NA	NA	NA	S	blaCTX-M-15					blaCTX-M-15							blaCMY-2			blaOXA-1
P20_11	NORM	Blood culture	ST38	D	-	fimH65	R	R	S	NA	NA	R	R	R	R	NA	NA	S	NA	NA	NA	NA	S	NA	R	S	NA	NA	NA	NA	NA	S	blaCTX-M-15					blaCTX-M-15										blaOXA-1
P20_12	NORM	Blood culture	ST131	B2	C1	fimH30	R	R	S	NA	NA	R	I	R	R	NA	NA	S	NA	NA	NA	NA	R	NA	R	R	NA	NA	NA	NA	NA	S	blaCTX-M-14				blaCTX-M-14
P20_13	NORM	Blood culture	ST648	F	-	-	R	R	S	NA	NA	R	R	R	R	NA	NA	S	NA	NA	NA	NA	R	NA	R	R	NA	NA	NA	NA	NA	S	blaCTX-M-15					blaCTX-M-15										blaOXA-1
P20_14	NORM	Blood culture	ST131	B2	A	fimH41	R	S	S	NA	NA	R	S	R	R	NA	NA	S	NA	NA	NA	NA	R	NA	S	S	NA	NA	NA	NA	NA	S	blaCTX-M-14				blaCTX-M-14
P20_17	NORM	Urine	ST131	B2	C2	fimH30	R	R	NA	NA	NA	R	R	R	NA	NA	NA	S	NA	NA	NA	NA	S	NA	R	R	R	S	NA	NA	NA	NA	blaCTX-M-15					blaCTX-M-15										blaOXA-1
P20_18	NORM	Blood culture	ST131	B2	C2	fimH30	S	S	S	NA	NA	R	R	R	R	NA	NA	S	NA	NA	NA	NA	S	NA	R	R	NA	NA	NA	NA	NA	S	blaCTX-M-15					blaCTX-M-15										blaOXA-1
P20_24	NORM	Urine	ST405	D	-	fimH27	R	S	NA	NA	NA	R	R	R	NA	NA	NA	S	NA	NA	NA	NA	R	NA	R	R	R	S	NA	NA	NA	NA	blaCTX-M-15					blaCTX-M-15										blaOXA-1
P20_25	NORM	Blood culture	ST131	B2	C2	fimH30	R	S	S	NA	NA	R	R	R	R	NA	NA	S	NA	NA	NA	NA	R	NA	R	R	NA	NA	NA	NA	NA	S	blaCTX-M-15					blaCTX-M-15										blaOXA-1
P20_29	NORM	Blood culture	ST131	B2	C1	fimH30	R	S	S	NA	NA	R	R	R	R	NA	NA	S	NA	NA	NA	NA	S	NA	R	S	NA	NA	NA	NA	NA	S	blaCTX-M-27							blaCTX-M-27
P20_30	NORM	Blood culture	ST131	B2	C2	fimH30	R	R	R	NA	NA	R	S	R	S	NA	NA	S	NA	NA	NA	NA	S	NA	R	R	NA	NA	NA	NA	NA	S	blaCTX-M-15					blaCTX-M-15										blaOXA-1
P20_32	NORM	Urine	ST131	B2	C2	fimH30	R	R	NA	NA	NA	R	R	R	NA	NA	NA	S	NA	NA	NA	NA	S	NA	R	S	S	S	NA	NA	NA	NA	blaCTX-M-15					blaCTX-M-15										blaOXA-1
P20_33	NORM	Urine	ST1193	B2	-	fimH64	R	S	NA	NA	NA	R	R	R	NA	NA	NA	S	NA	NA	NA	NA	R	NA	R	S	S	S	NA	NA	NA	NA	blaCTX-M-15					blaCTX-M-15										blaOXA-1
P20_37	NORM	Urine	ST405	D	-	fimH27	R	S	NA	NA	NA	R	R	R	NA	NA	NA	S	NA	NA	NA	NA	R	NA	R	R	R	S	NA	NA	NA	NA	blaCTX-M-15					blaCTX-M-15										blaOXA-1
P20_40	NORM	Blood culture	ST131	B2	C1	fimH30	S	S	S	NA	NA	R	R	R	R	NA	NA	S	NA	NA	NA	NA	S	NA	R	S	NA	NA	NA	NA	NA	S	blaCTX-M-27							blaCTX-M-27
P20_41	NORM	Blood culture	ST131	B2	A	fimH41	R	S	S	NA	NA	R	R	R	R	NA	NA	S	NA	NA	NA	NA	R	NA	S	R	NA	NA	NA	NA	NA	S	blaCTX-M-27							blaCTX-M-27
P20_43	NORM	Blood culture	ST405	D	-	fimH27	R	R	R	NA	NA	R	R	R	S	NA	NA	S	NA	NA	NA	NA	R	NA	R	R	NA	NA	NA	NA	NA	S	blaCTX-M-14				blaCTX-M-14
P20_45	NORM	Blood culture	ST131	B2	C1	fimH30	S	S	S	NA	NA	R	S	R	R	NA	NA	S	NA	NA	NA	NA	S	NA	R	R	NA	NA	NA	NA	NA	S	blaCTX-M-14				blaCTX-M-14
P20_46	NORM	Blood culture	ST405	D	-	fimH27	R	R	R	NA	NA	R	R	R	R	NA	NA	S	NA	NA	NA	NA	R	NA	R	R	NA	NA	NA	NA	NA	S	blaCTX-M-15					blaCTX-M-15										blaOXA-1
P20_47	NORM	Blood culture	ST773	A	-	-	S	S	S	NA	NA	R	R	R	R	NA	NA	S	NA	NA	NA	NA	S	NA	R	S	NA	NA	NA	NA	NA	S	blaCTX-M-14				blaCTX-M-14
P20_48	NORM	Blood culture	ST12665	C	-	fimH30	R	S	R	NA	NA	R	R	R	S	NA	NA	S	NA	NA	NA	NA	S	NA	S	R	NA	NA	NA	NA	NA	S	blaCTX-M-15					blaCTX-M-15										blaOXA-1
P20_53	NORM	Urine	ST88	C	-	fimH43	R	S	NA	NA	NA	R	R	R	NA	NA	NA	S	NA	NA	NA	NA	R	NA	S	S	R	S	NA	NA	NA	NA	blaCTX-M-15					blaCTX-M-15
P20_54	NORM	Urine	ST131	B2	C2	fimH30	S	S	NA	NA	NA	R	R	R	NA	NA	NA	S	NA	NA	NA	NA	S	NA	R	R	R	S	NA	NA	NA	NA	blaCTX-M-15					blaCTX-M-15
P20_58	NORM	Blood culture	ST131	B2	A	fimH41	R	R	S	NA	NA	R	I	R	R	NA	NA	S	NA	NA	NA	NA	S	NA	I	R	NA	NA	NA	NA	NA	S	blaCTX-M-1	blaCTX-M-1
P20_59	NORM	Blood culture	ST7358	D	-	fimH27	R	R	R	NA	NA	R	R	R	R	NA	NA	S	NA	NA	NA	NA	R	NA	R	S	NA	NA	NA	NA	NA	S	blaCTX-M-55									blaCTX-M-55						blaOXA-1
P20_60	NORM	Blood culture	ST131	B2	B0	fimH27	S	S	S	NA	NA	R	R	R	R	NA	NA	S	NA	NA	NA	NA	R	NA	I	R	NA	NA	NA	NA	NA	S	blaCTX-M-15					blaCTX-M-15
P20_62	NORM	Urine	ST38	D	-	fimH5	R	S	NA	NA	NA	R	R	R	NA	NA	NA	S	NA	NA	NA	NA	R	NA	S	R	R	S	NA	NA	NA	NA	CTX-M-15, blaCTX-M-14				blaCTX-M-14	blaCTX-M-15
P20_64	NORM	Blood culture	ST405	D	-	fimH27	R	R	R	NA	NA	R	R	R	R	NA	NA	S	NA	NA	NA	NA	R	NA	R	R	NA	NA	NA	NA	NA	S	blaCTX-M-15					blaCTX-M-15										blaOXA-1
P20_65	NORM	Blood culture	ST131	B2	C1	fimH30	R	S	S	NA	NA	R	S	R	R	NA	NA	S	NA	NA	NA	NA	R	NA	R	R	NA	NA	NA	NA	NA	S	blaCTX-M-27							blaCTX-M-27
P20_66	NORM	Blood culture	ST372	B2	-	fimH9	S	S	S	NA	NA	R	I	R	R	NA	NA	S	NA	NA	NA	NA	S	NA	S	S	NA	NA	NA	NA	NA	S	blaCTX-M-14				blaCTX-M-14
P20_67	NORM	Blood culture	ST131	B2	C2	fimH30	R	R	S	NA	NA	R	R	R	R	NA	NA	S	NA	NA	NA	NA	R	NA	R	R	NA	NA	NA	NA	NA	S	blaCTX-M-15					blaCTX-M-15										blaOXA-1
P20_68	NORM	Blood culture	ST405	D	-	fimH27	R	R	R	NA	NA	R	R	R	R	NA	NA	S	NA	NA	NA	NA	S	NA	R	S	NA	NA	NA	NA	NA	S	blaCTX-M-15					blaCTX-M-15										blaOXA-1
P20_69	NORM	Blood culture	ST131	B2	A	fimH41	R	S	S	NA	NA	R	R	R	R	NA	NA	S	NA	NA	NA	NA	R	NA	I	R	NA	NA	NA	NA	NA	S	blaCTX-M-27							blaCTX-M-27
P20_70	NORM	Blood culture	ST131	B2	C1	fimH30	S	S	S	NA	NA	R	R	R	R	NA	NA	S	NA	NA	NA	NA	S	NA	R	R	NA	NA	NA	NA	NA	S	blaCTX-M-27							blaCTX-M-27
P20_72	NORM	Blood culture	ST131	B2	A	fimH41	S	S	S	NA	NA	R	S	R	R	NA	NA	S	NA	NA	NA	NA	R	NA	S	R	NA	NA	NA	NA	NA	S	blaCTX-M-14				blaCTX-M-14
P20_73	NORM	Blood culture	ST131	B2	A	fimH41	R	S	S	NA	NA	R	R	R	R	NA	NA	S	NA	NA	NA	NA	R	NA	R	R	NA	NA	NA	NA	NA	S	blaCTX-M-14				blaCTX-M-14
P20_78	NORM	Urine	ST131	B2	A	fimH41	R	S	NA	NA	NA	R	I	R	NA	NA	NA	S	NA	NA	NA	NA	R	NA	R	R	R	S	NA	NA	NA	NA	blaCTX-M-14				blaCTX-M-14
P20_79	NORM	Urine	ST131	B2	C2	fimH30	R	R	NA	NA	NA	R	R	R	NA	NA	NA	S	NA	NA	NA	NA	R	NA	R	S	S	S	NA	NA	NA	NA	blaCTX-M-15					blaCTX-M-15										blaOXA-1
P20_80	NORM	Urine	ST1193	B2	-	fimH64	R	S	NA	NA	NA	R	R	R	NA	NA	NA	S	NA	NA	NA	NA	S	NA	R	R	R	S	NA	NA	NA	NA	blaCTX-M-27							blaCTX-M-27
P20_81	NORM	Urine	ST648	F	-	fimH29	R	S	NA	NA	NA	R	S	R	NA	NA	NA	S	NA	NA	NA	NA	R	NA	R	R	R	S	NA	NA	NA	NA	blaCTX-M-14				blaCTX-M-14
P21_01	NORM	Urine	ST131	B2	C1	fimH30	S	S	NA	NA	NA	R	I	R	NA	NA	NA	S	NA	NA	NA	NA	S	NA	R	S	S	S	NA	NA	NA	NA	blaCTX-M-27							blaCTX-M-27
P21_02	NORM	Urine	ST69	D	-	fimH27	S	S	NA	NA	NA	R	R	R	NA	NA	NA	S	NA	NA	NA	NA	S	NA	R	R	R	S	NA	NA	NA	NA	blaCTX-M-15					blaCTX-M-15
P21_04	NORM	Blood culture	ST372	B2	-	fimH9	R	R	S	NA	NA	R	R	R	I	NA	NA	S	NA	NA	NA	NA	R	NA	I	R	NA	NA	NA	NA	NA	S	blaCTX-M-15					blaCTX-M-15										blaOXA-1
P21_05	NORM	Blood culture	ST73	B2	-	fimH10	R	S	S	NA	NA	R	R	R	R	NA	NA	S	NA	NA	NA	NA	S	NA	S	R	NA	NA	NA	NA	NA	S	blaCTX-M-15					blaCTX-M-15
P21_06	NORM	Blood culture	ST131	B2	C1	fimH30	S	S	S	NA	NA	R	I	R	I	NA	NA	S	NA	NA	NA	NA	S	NA	R	R	NA	NA	NA	NA	NA	S	blaCTX-M-27							blaCTX-M-27
P21_07	NORM	Blood culture	ST38	D	-	fimH5	R	R	S	NA	NA	R	S	R	R	NA	NA	S	NA	NA	NA	NA	S	NA	R	S	NA	NA	NA	NA	NA	S	blaCTX-M-14				blaCTX-M-14
P21_08	NORM	Blood culture	ST131	B2	C1	fimH30	S	S	S	NA	NA	R	R	R	I	NA	NA	S	NA	NA	NA	NA	S	NA	R	S	NA	NA	NA	NA	NA	S	blaCTX-M-27							blaCTX-M-27
P21_10	NORM	Blood culture	ST38	D	-	fimH5	R	R	S	NA	NA	R	R	R	R	NA	NA	S	NA	NA	NA	NA	R	NA	R	R	NA	NA	NA	NA	NA	S	blaCTX-M-15					blaCTX-M-15										blaOXA-1
P21_11	NORM	Blood culture	ST131	B2	C2	fimH30	R	R	S	NA	NA	R	R	R	R	NA	NA	S	NA	NA	NA	NA	R	NA	R	R	NA	NA	NA	NA	NA	S	blaCTX-M-15					blaCTX-M-15										blaOXA-1
P21_13	NORM	Blood culture	ST38	D	-	fimH5	R	R	S	NA	NA	R	R	R	R	NA	NA	S	NA	NA	NA	NA	R	NA	R	R	NA	NA	NA	NA	NA	S	blaCTX-M-15					blaCTX-M-15										blaOXA-1
P21_14	NORM	Blood culture	ST38	D	-	fimH5	R	R	R	NA	NA	R	R	R	R	NA	NA	I	NA	NA	NA	NA	R	NA	R	R	NA	NA	NA	NA	NA	S	blaCTX-M-15					blaCTX-M-15										blaOXA-1
P21_15	NORM	Blood culture	ST648	F	-	fimH5	S	S	S	NA	NA	R	R	R	R	NA	NA	S	NA	NA	NA	NA	S	NA	R	R	NA	NA	NA	NA	NA	S	blaCTX-M-15					blaCTX-M-15
P21_20	NORM	Urine	ST131	B2	C1	fimH30	S	S	NA	NA	NA	R	R	R	NA	NA	NA	S	NA	NA	NA	NA	S	NA	R	R	R	S	NA	NA	NA	NA	blaCTX-M-27							blaCTX-M-27
P21_21	NORM	Urine	ST131	B2	A	fimH41	S	S	NA	NA	NA	R	R	R	NA	NA	NA	S	NA	NA	NA	NA	S	NA	I	R	R	S	NA	NA	NA	NA	blaCTX-M-15					blaCTX-M-15										blaOXA-1
P21_22	NORM	Urine	ST1431	B1	-	fimH32	R	S	NA	NA	NA	R	R	R	NA	NA	NA	S	NA	NA	NA	NA	R	NA	R	R	R	S	NA	NA	NA	NA	blaCTX-M-15					blaCTX-M-15
P21_23	NORM	Urine	ST131	B2	A	fimH89	R	S	NA	NA	NA	R	R	R	NA	NA	NA	S	NA	NA	NA	NA	R	NA	I	R	R	S	NA	NA	NA	NA	blaCTX-M-24						blaCTX-M-24
P21_24	NORM	Urine	ST131	B2	C2	fimH30	R	R	NA	NA	NA	R	R	R	NA	NA	NA	S	NA	NA	NA	NA	R	NA	R	S	S	S	NA	NA	NA	NA	blaCTX-M-15					blaCTX-M-15										blaOXA-1
P21_25	NORM	Urine	ST131	B2	A	fimH41	R	R	NA	NA	NA	R	I	R	NA	NA	NA	S	NA	NA	NA	NA	R	NA	I	R	R	S	NA	NA	NA	NA	blaCTX-M-1	blaCTX-M-1
P21_26	NORM	Urine	ST648	F	-	fimH29	R	S	NA	NA	NA	R	I	R	NA	NA	NA	S	NA	NA	NA	NA	R	NA	R	R	R	S	NA	NA	NA	NA	blaCTX-M-14				blaCTX-M-14
P21_29	NORM	Blood culture	ST131	B2	C2	fimH30	R	R	S	NA	NA	R	R	R	R	NA	NA	S	NA	NA	NA	NA	S	NA	R	S	NA	NA	NA	NA	NA	S	blaCTX-M-15					blaCTX-M-15										blaOXA-1
P21_31	NORM	Urine	ST648	F	-	-	R	R	NA	NA	NA	R	R	R	NA	NA	NA	S	NA	NA	NA	NA	S	NA	R	R	R	S	NA	NA	NA	NA	blaCTX-M-15					blaCTX-M-15										blaOXA-1
P21_33	NORM	Blood culture	ST38	D	-	fimH65	S	S	S	NA	NA	R	S	R	R	NA	NA	S	NA	NA	NA	NA	S	NA	R	S	NA	NA	NA	NA	NA	S	blaCTX-M-14				blaCTX-M-14
T7-494	Tromsø 7	Feces	ST405	D	-	fimH27	R	S	S	I	R	R	R	R	R	S	S	S	S	S	R	S	S	S	I	R	NA	S	S	S	S	S	blaCTX-M-15					blaCTX-M-15
T7-495	Tromsø 7	Feces	ST394	D	-	fimH30	S	S	S	I	S	R	R	R	I	S	S	S	S	S	R	S	S	S	S	R	NA	S	S	S	S	S	blaCTX-M-15					blaCTX-M-15
T7-498	Tromsø 7	Feces	ST131	B2	C2	fimH30	S	S	S	I	S	R	R	R	I	S	S	S	S	S	R	S	S	S	R	R	NA	S	S	S	S	S	blaCTX-M-15					blaCTX-M-15
T7-499	Tromsø 7	Feces	ST648	F	-	fimH30	S	S	S	I	R	R	R	R	R	S	S	S	S	S	R	S	S	S	R	S	NA	S	S	S	S	S	blaCTX-M-15					blaCTX-M-15
T7-500	Tromsø 7	Feces	ST405	D	-	fimH27	R	S	S	I	R	R	R	R	R	S	S	S	S	S	R	S	S	S	I	S	NA	S	S	S	S	S	blaCTX-M-15					blaCTX-M-15
T7-502	Tromsø 7	Feces	ST10	A	-	fimH54	R	S	S	I	S	R	I	R	I	S	S	S	S	S	R	S	S	S	S	S	NA	S	S	S	S	S	blaCTX-M-3		blaCTX-M-3
T7-503	Tromsø 7	Feces	ST636	B2	-	-	R	R	S	I	S	R	R	R	I	S	S	S	S	S	R	S	S	S	S	R	NA	S	S	S	S	S	blaCTX-M-15					blaCTX-M-15
T7-504	Tromsø 7	Feces	ST405	D	-	fimH27	R	S	S	I	S	R	R	R	R	S	S	S	S	S	R	S	S	S	S	S	NA	S	S	S	S	S	blaCTX-M-15					blaCTX-M-15
T7-505	Tromsø 7	Feces	ST58	B1	-	fimH34	S	S	S	I	S	R	S	R	I	S	S	S	S	S	S	S	S	S	S	R	NA	S	S	S	S	S	blaCTX-M-14				blaCTX-M-14
T7-506	Tromsø 7	Feces	ST131	B2	A	fimH41	R	S	S	I	S	R	R	R	I	S	S	S	S	S	R	S	R	R	S	R	NA	S	S	S	S	S	blaCTX-M-27							blaCTX-M-27
T7-507	Tromsø 7	Feces	ST1193	B2	-	fimH64	R	S	S	I	S	R	R	R	R	S	S	S	S	S	R	S	S	S	R	S	NA	S	S	S	S	S	blaCTX-M-55									blaCTX-M-55
T7-508	Tromsø 7	Feces	ST847	B1	-	fimH32	S	S	S	I	S	R	S	R	S	S	S	S	S	S	S	S	S	S	S	S	NA	S	R	R	S	S	blaCTX-M-14				blaCTX-M-14
T7-509	Tromsø 7	Feces	ST410	C	-	fimH24	S	S	S	I	S	R	I	R	I	S	S	S	S	S	R	S	S	S	S	S	NA	S	S	S	S	S	blaCTX-M-15					blaCTX-M-15
T7-510	Tromsø 7	Feces	ST1303	A	-	fimH54	S	S	S	I	S	R	S	R	I	S	S	S	S	S	I	S	S	S	S	S	NA	S	S	S	S	S	blaCTX-M-1	blaCTX-M-1
T7-511	Tromsø 7	Feces	ST131	B2	A	fimH41	S	S	S	I	S	R	I	R	I	S	S	S	S	S	R	S	R	R	S	R	NA	S	S	S	S	S	blaCTX-M-27							blaCTX-M-27
T7-512	Tromsø 7	Feces	ST131	B2	C1	fimH30	S	S	S	I	S	R	I	R	I	S	S	S	S	S	I	S	S	S	R	S	NA	S	S	S	S	S	blaCTX-M-27							blaCTX-M-27
T7-513	Tromsø 7	Feces	ST3889	A	-	fimH86	R	S	S	I	S	R	R	R	S	S	S	S	S	S	R	S	S	S	R	R	NA	S	S	S	S	S	blaSHV-12
T7-515	Tromsø 7	Feces	ST744	A	-	fimH54	S	S	S	I	S	R	R	R	R	S	S	S	S	S	R	S	R	R	R	R	NA	S	S	S	S	S	blaCTX-M-55									blaCTX-M-55
T7-516	Tromsø 7	Feces	ST4110	B2	-	fimH20	R	S	S	I	S	R	I	R	R	S	S	S	S	S	R	S	S	S	I	S	NA	S	S	S	S	S	blaCTX-M-1	blaCTX-M-1
T7-519	Tromsø 7	Feces	ST31	D	-	-	S	S	S	I	S	R	S	R	I	S	S	S	S	S	I	S	S	S	S	S	NA	S	S	S	S	S	blaCTX-M-14				blaCTX-M-14
T7-521	Tromsø 7	Feces	ST3268	D	-	fimH54	S	S	S	I	R	R	R	R	R	S	S	S	S	S	R	S	S	S	S	S	NA	S	S	S	S	S	blaCTX-M-15					blaCTX-M-15
T7-522	Tromsø 7	Feces	ST131	B2	C2	fimH30	R	S	S	I	S	R	R	R	R	S	S	S	S	S	R	S	R	R	R	R	NA	S	S	S	S	S	blaCTX-M-15					blaCTX-M-15										blaOXA-1
T7-524	Tromsø 7	Feces	ST69	D	-	fimH27	S	S	S	I	S	R	S	R	S	S	S	S	S	S	S	S	S	S	R	R	NA	S	S	S	S	S	blaCTX-M-14				blaCTX-M-14
T7-525	Tromsø 7	Feces	ST10	A	-	fimH54	R	R	R	I	S	R	R	R	R	S	S	S	S	S	R	S	S	R	R	R	NA	S	S	S	S	S	blaCTX-M-15					blaCTX-M-15										blaOXA-1
T7-526	Tromsø 7	Feces	ST48	A	-	fimH54	S	S	S	I	S	R	S	R	I	S	S	S	S	S	I	S	S	S	I	R	NA	S	S	S	S	S	blaCTX-M-14				blaCTX-M-14										blaLAP-2
T7-528	Tromsø 7	Feces	ST69	D	-	fimH27	S	S	S	I	S	R	R	R	R	S	S	S	S	S	R	S	S	S	S	S	NA	S	S	R	S	S	blaCTX-M-55									blaCTX-M-55
T7-529	Tromsø 7	Feces	ST38	D	-	-	S	S	S	I	R	R	I	R	I	S	S	S	S	S	R	S	S	S	S	R	NA	S	S	S	S	S	blaCTX-M-27							blaCTX-M-27
T7-530	Tromsø 7	Feces	ST357	B2	-	fimH21	S	S	S	I	S	R	R	R	S	S	S	S	S	S	R	S	S	S	S	S	NA	S	S	S	S	S	blaSHV-12
T7-531	Tromsø 7	Feces	ST131	B2	A	fimH41	R	S	S	I	S	R	R	R	I	S	S	S	S	S	R	S	S	S	I	S	NA	S	S	S	S	S	blaCTX-M-27							blaCTX-M-27
T7-534	Tromsø 7	Feces	ST394	D	-	fimH54	S	S	S	I	S	R	I	R	I	S	S	S	S	S	R	S	S	S	S	S	NA	S	S	S	S	S	blaCTX-M-15					blaCTX-M-15
T7-535	Tromsø 7	Feces	ST5127	A	-	fimH27	S	S	S	I	S	R	R	R	I	S	S	S	S	S	R	S	S	S	S	S	NA	S	S	S	S	S	blaCTX-M-15					blaCTX-M-15
T7-536	Tromsø 7	Feces	ST10	A	-	fimH34	S	S	S	I	S	R	R	R	I	S	S	S	S	S	R	S	S	S	S	S	NA	S	S	S	S	S	blaCTX-M-15					blaCTX-M-15
T7-538	Tromsø 7	Feces	ST2178	B1	-	-	R	S	S	I	S	R	S	R	I	S	S	S	S	S	I	S	S	S	S	R	NA	S	S	S	S	S	blaCTX-M-14				blaCTX-M-14
T7-539	Tromsø 7	Feces	ST648	F	-	-	R	S	S	I	S	R	S	R	I	S	S	S	S	S	S	S	R	R	R	S	NA	S	S	S	S	S	blaCTX-M-14				blaCTX-M-14
T7-540	Tromsø 7	Feces	ST69	D	-	fimH27	S	S	S	I	S	R	R	R	R	S	S	S	S	S	R	S	S	S	S	S	NA	S	S	S	S	S	blaCTX-M-101										blaCTX-M-101
T7-541	Tromsø 7	Feces	ST131	B2	C2	fimH30	R	R	S	I	S	R	S	R	S	S	S	S	S	S	I	S	S	R	R	R	NA	S	S	S	S	S	blaCTX-M-15					blaCTX-M-15										blaOXA-1
T7-542	Tromsø 7	Feces	ST69	D	-	fimH27	S	S	S	I	S	R	R	R	I	S	S	S	S	S	R	S	S	S	R	S	NA	S	S	S	S	S	blaCTX-M-15					blaCTX-M-15
T7-544	Tromsø 7	Feces	ST5150	D	-	fimH65	R	S	S	I	S	R	R	R	R	S	S	S	S	S	R	S	R	R	R	R	NA	S	S	S	S	S	blaCTX-M-55									blaCTX-M-55
T7-545	Tromsø 7	Feces	ST131	B2	C1	fimH30	S	S	S	I	S	R	I	R	I	S	S	S	S	S	I	S	S	S	R	R	NA	S	S	S	S	S	blaCTX-M-27							blaCTX-M-27
T7-546	Tromsø 7	Feces	ST10	A	-	fimH24	R	S	S	I	S	R	S	R	I	S	S	S	S	S	I	S	S	R	S	S	NA	S	S	S	S	S	blaCTX-M-14				blaCTX-M-14
T7-547	Tromsø 7	Feces	ST398	A	-	fimH455	S	S	S	I	S	R	R	R	R	S	S	S	S	S	R	S	S	S	I	R	NA	S	S	S	S	S	blaCTX-M-15					blaCTX-M-15
T7-548	Tromsø 7	Feces	ST131	B2	C1	fimH30	S	S	S	I	S	R	S	I	S	S	S	S	S	S	S	S	R	R	R	R	NA	S	S	S	S	S	blaCTX-M-14				blaCTX-M-14
T7-549	Tromsø 7	Feces	ST357	B2	-	fimH21	S	S	S	I	S	R	R	R	S	S	S	S	S	S	R	S	S	S	S	S	NA	S	S	S	S	S	blaSHV-12
T7-550	Tromsø 7	Feces	ST131	B2	A	fimH41	S	S	S	I	S	R	I	R	I	S	S	S	S	S	I	S	R	R	I	R	NA	S	S	S	S	S	blaCTX-M-27							blaCTX-M-27
T7-551	Tromsø 7	Feces	ST648	F	-	-	R	S	S	I	R	R	S	R	R	S	S	S	S	S	I	S	S	R	R	S	NA	S	S	S	S	S	blaCTX-M-14				blaCTX-M-14
T7-553	Tromsø 7	Feces	ST4450	A	-	fimH566	S	S	S	I	S	R	R	R	R	S	S	S	S	S	R	S	S	S	I	R	NA	S	S	S	S	S	blaCTX-M-15					blaCTX-M-15
T7-554	Tromsø 7	Feces	ST394	D	-	fimH30	S	S	S	I	S	R	I	R	I	S	S	S	S	S	R	S	S	S	S	S	NA	S	S	S	S	S	blaCTX-M-15					blaCTX-M-15
T7-555	Tromsø 7	Feces	ST68	D	-	fimH49	R	R	S	I	S	R	R	R	R	S	S	S	S	S	R	S	S	R	R	R	NA	S	S	R	S	S	blaCTX-M-15					blaCTX-M-15										blaOXA-1
T7-556	Tromsø 7	Feces	ST131	B2	C1	fimH30	S	S	S	I	S	R	I	R	I	S	S	S	S	S	R	S	S	S	R	R	NA	S	S	S	S	S	blaCTX-M-27							blaCTX-M-27
T7-557	Tromsø 7	Feces	ST10	A	-	fimH54	R	S	S	I	S	R	S	R	I	S	S	S	S	S	I	S	S	S	S	R	NA	S	S	S	S	S	blaCTX-M-14				blaCTX-M-14
T7-558	Tromsø 7	Feces	ST131	B2	B	fimH22	R	S	S	I	S	R	S	R	R	S	S	S	S	S	I	S	S	S	I	S	NA	S	S	S	S	S	blaCTX-M-8			blaCTX-M-8
T7-559	Tromsø 7	Feces	ST69	D	-	fimH27	S	S	S	I	S	R	R	R	R	S	S	S	S	S	R	S	S	S	S	R	NA	S	S	S	S	S	blaCTX-M-15					blaCTX-M-15
T7-560	Tromsø 7	Feces	ST540	A	-	fimH54	S	S	S	I	S	R	R	R	R	S	S	S	S	S	R	S	S	S	I	S	NA	S	S	S	S	S	blaCTX-M-15					blaCTX-M-15
T7-561	Tromsø 7	Feces	ST393	D	-	fimH54	S	S	S	I	S	R	I	R	I	S	S	S	S	S	I	S	S	S	R	R	NA	S	S	S	S	S	blaCTX-M-27							blaCTX-M-27
T7-563	Tromsø 7	Feces	ST59	F	-	fimH41	S	S	S	I	S	R	S	R	I	S	S	S	S	S	I	S	S	S	S	S	NA	S	S	S	S	S	blaCTX-M-14				blaCTX-M-14
T7-564	Tromsø 7	Feces	ST405	D	-	fimH27	R	S	S	I	S	R	I	R	R	S	S	S	S	S	I	S	R	R	R	R	NA	S	S	S	S	S	blaCTX-M-14				blaCTX-M-14
T7-566	Tromsø 7	Feces	ST93	A	-	fimH41	S	S	S	I	S	S	R	I	S	S	S	S	S	S	R	S	S	S	S	S	NA	S	S	S	S	S	blaSHV-12
T7-567	Tromsø 7	Feces	ST540	A	-	fimH54	S	S	S	I	S	R	R	R	R	S	S	S	S	S	R	S	S	S	I	S	NA	S	S	S	S	S	blaCTX-M-15					blaCTX-M-15
T7-568	Tromsø 7	Feces	ST1722	F	-	fimH153	S	S	S	I	S	R	R	R	I	S	S	S	S	S	R	S	S	S	S	R	NA	S	S	S	S	S	blaCTX-M-27							blaCTX-M-27
T7-569	Tromsø 7	Feces	ST540	A	-	fimH54	R	S	S	I	S	R	R	R	R	S	S	S	S	S	R	S	S	S	I	R	NA	S	S	S	S	S	blaCTX-M-15					blaCTX-M-15
T7-570	Tromsø 7	Feces	ST394	D	-	fimH30	S	S	S	I	S	R	I	R	I	S	S	S	S	S	I	S	S	S	S	S	NA	S	S	S	S	S	blaCTX-M-15					blaCTX-M-15
T7-571	Tromsø 7	Feces	ST648	F	-	-	R	S	S	I	S	R	S	R	I	S	S	S	S	S	I	S	S	S	R	R	NA	S	S	S	S	S	blaCTX-M-14				blaCTX-M-14
T7-572	Tromsø 7	Feces	ST38	D	-	fimH5	S	S	S	I	S	R	S	R	I	S	S	S	S	S	I	S	R	R	S	R	NA	S	S	S	S	S	blaCTX-M-14				blaCTX-M-14
T7-573	Tromsø 7	Feces	ST131	B2	A	fimH41	S	S	S	I	S	R	I	R	R	S	S	S	S	S	R	S	S	S	S	S	NA	S	S	S	S	S	blaCTX-M-27							blaCTX-M-27
T7-574	Tromsø 7	Feces	ST38	D	-	-	S	S	S	I	S	R	I	R	I	S	S	S	S	S	R	S	S	S	S	R	NA	S	S	S	S	S	blaCTX-M-27							blaCTX-M-27
T7-575	Tromsø 7	Feces	ST144	B2	-	fimH54	S	S	S	I	S	R	S	R	I	S	S	S	S	S	I	S	R	R	S	S	NA	S	S	S	S	S	blaCTX-M-15					blaCTX-M-15
T7-576	Tromsø 7	Feces	ST131	B2	C1	fimH30	S	S	S	I	S	R	I	R	I	S	S	S	S	S	I	S	S	S	R	R	NA	S	S	S	S	S	blaCTX-M-27							blaCTX-M-27
T7-578	Tromsø 7	Feces	ST4381	A	-	fimH815	S	S	S	I	S	R	S	R	S	S	S	S	S	S	S	S	S	S	I	S	NA	S	S	S	S	S	blaCTX-M-14				blaCTX-M-14
T7-579	Tromsø 7	Feces	ST405	D	-	fimH27	R	S	S	R	R	R	R	R	R	S	S	S	S	S	R	S	R	R	R	R	NA	S	S	S	S	S	blaCTX-M-15					blaCTX-M-15
T7-580	Tromsø 7	Feces	ST48	A	-	-	S	S	S	I	S	R	I	R	I	S	S	S	S	S	R	S	S	S	S	S	NA	S	S	S	S	S	blaCTX-M-15					blaCTX-M-15
T7-581	Tromsø 7	Feces	ST410	C	-	fimH24	S	S	S	I	S	R	R	R	R	S	S	S	S	S	R	S	S	S	I	R	NA	S	S	S	S	S	blaCTX-M-15					blaCTX-M-15
T7-582	Tromsø 7	Feces	ST398	A	-	fimH54	S	S	S	I	S	R	I	R	I	S	S	S	S	S	R	S	S	S	S	S	NA	S	S	S	S	S	blaCTX-M-32								blaCTX-M-32
T7-584	Tromsø 7	Feces	ST131	B2	C1	fimH30	R	R	S	I	S	R	I	R	R	S	S	S	S	S	R	S	R	R	R	R	NA	S	S	S	S	S	blaCTX-M-14				blaCTX-M-14
T7-585	Tromsø 7	Feces	ST1312	A	-	fimH198	S	S	S	I	S	R	I	R	I	S	S	S	S	S	R	S	S	S	I	S	NA	S	S	S	S	S	blaCTX-M-27							blaCTX-M-27
T7-586	Tromsø 7	Feces	ST648	F	-	-	R	R	S	R	R	R	R	R	R	S	S	S	S	S	R	S	R	R	R	R	NA	S	S	S	S	S	blaCTX-M-15					blaCTX-M-15										blaOXA-1
T7-587	Tromsø 7	Feces	ST38	D	-	fimH5	S	S	S	I	S	R	I	R	R	S	S	S	S	S	R	S	S	S	S	R	NA	S	S	S	S	S	blaCTX-M-14				blaCTX-M-14
T7-588	Tromsø 7	Feces	ST38	D	-	-	R	S	S	I	R	R	I	R	R	S	S	S	S	S	R	S	S	S	S	S	NA	S	S	S	S	S	blaCTX-M-27							blaCTX-M-27
T7-590	Tromsø 7	Feces	ST484	A	-	fimH54	S	S	S	I	S	R	I	R	I	S	S	S	S	S	I	S	S	S	S	S	NA	S	S	S	R	S	blaCTX-M-15					blaCTX-M-15
T7-591	Tromsø 7	Feces	ST117	G	-	fimH97	S	S	S	I	S	R	S	R	I	S	S	S	S	S	S	S	S	S	S	S	NA	S	S	S	S	S	blaCTX-M-8			blaCTX-M-8
T7-592	Tromsø 7	Feces	ST167	A	-	fimH54	R	S	S	I	S	R	R	R	R	S	S	S	S	S	R	S	R	R	R	R	NA	S	S	S	S	S	blaCTX-M-15					blaCTX-M-15										blaOXA-1
T7-593	Tromsø 7	Feces	ST1193	B2	-	fimH64	S	S	S	I	S	R	R	R	R	S	S	S	S	S	R	S	R	R	R	R	NA	S	S	S	S	S	blaCTX-M-55									blaCTX-M-55
T7-594	Tromsø 7	Feces	ST131	B2	B	fimH22	R	S	S	I	S	R	R	R	R	S	S	S	S	S	R	S	S	S	S	S	NA	S	S	S	S	S	blaCTX-M-15					blaCTX-M-15
T7-596	Tromsø 7	Feces	ST1193	B2	-	fimH64	S	S	S	I	S	R	R	R	R	S	S	S	S	S	R	S	S	S	R	R	NA	S	S	S	S	S	blaCTX-M-27							blaCTX-M-27
T7-597	Tromsø 7	Feces	ST1722	F	-	fimH153	S	S	S	I	S	R	R	R	I	S	S	S	S	S	R	S	S	S	S	R	NA	S	S	S	S	S	blaCTX-M-27							blaCTX-M-27
T7-598	Tromsø 7	Feces	ST10	A	-	-	S	S	S	I	S	R	R	R	I	S	S	S	S	S	R	S	S	S	R	R	NA	S	S	S	S	S	blaCTX-M-15					blaCTX-M-15
T7-599	Tromsø 7	Feces	ST131	B2	A	fimH89	R	S	S	I	S	R	S	R	S	S	S	S	S	S	S	S	R	R	I	R	NA	S	S	S	S	S	blaCTX-M-14				blaCTX-M-14
T7-600	Tromsø 7	Feces	ST131	B2	B0	fimH27	R	S	S	I	S	R	I	R	I	S	S	S	S	S	I	S	R	R	S	S	NA	S	S	S	S	S	blaCTX-M-3		blaCTX-M-3
T7-601	Tromsø 7	Feces	ST131	B2	C1	fimH30	S	S	S	I	S	R	S	R	I	S	S	S	S	S	I	S	S	S	R	S	NA	S	S	S	S	S	blaCTX-M-14				blaCTX-M-14
T7-602	Tromsø 7	Feces	ST131	B2	C2	fimH30	S	S	S	I	S	R	R	R	I	S	S	S	S	S	R	S	S	S	R	R	NA	S	S	S	S	S	blaCTX-M-15					blaCTX-M-15
T7-603	Tromsø 7	Feces	ST131	B2	C1	fimH30	S	S	S	I	S	R	R	R	I	S	S	S	S	S	R	S	S	S	R	R	NA	S	S	S	S	S	blaCTX-M-27							blaCTX-M-27
T7-604	Tromsø 7	Feces	ST131	B2	C1	fimH30	R	S	S	I	S	R	I	R	I	S	S	S	S	S	R	S	R	R	R	S	NA	S	S	S	S	S	blaCTX-M-14				blaCTX-M-14
T7-605	Tromsø 7	Feces	ST131	B2	C1	fimH30	S	S	S	I	S	R	S	R	I	S	S	S	S	S	I	S	S	S	R	S	NA	S	S	S	S	S	blaCTX-M-14				blaCTX-M-14
T7-606	Tromsø 7	Feces	ST1193	B2	-	fimH64	S	S	S	I	S	R	I	R	I	S	S	S	S	S	R	S	S	S	R	R	NA	S	S	S	S	S	blaCTX-M-27							blaCTX-M-27
T7-607	Tromsø 7	Feces	ST394	D	-	fimH47	R	R	R	I	S	R	R	R	R	S	S	S	S	S	R	S	S	S	S	R	NA	S	S	S	S	S	blaCTX-M-15					blaCTX-M-15
T7-608	Tromsø 7	Feces	ST1588	D	-	fimH65	S	S	S	I	S	R	R	R	R	S	S	S	S	S	R	S	S	S	I	S	NA	S	S	S	S	S	blaCTX-M-15					blaCTX-M-15
T7-609	Tromsø 7	Feces	ST1852	B2	-	fimH20	R	S	S	I	S	R	I	R	R	S	S	S	S	S	R	S	S	S	S	S	NA	S	S	S	S	S	blaCTX-M-3		blaCTX-M-3
T7-610	Tromsø 7	Feces	ST1324	A	-	fimH87	S	S	S	I	S	R	I	R	R	S	S	S	S	S	R	S	S	S	I	S	NA	S	S	S	R	S	blaCTX-M-55									blaCTX-M-55
T7-611	Tromsø 7	Feces	ST3268	D	-	fimH54	S	S	S	I	S	R	I	R	I	S	S	S	S	S	R	S	S	S	S	S	NA	S	S	S	S	S	blaCTX-M-15					blaCTX-M-15
T7-612	Tromsø 7	Feces	ST131	B2	C1	fimH30	S	S	S	I	S	R	R	R	I	S	S	S	S	S	R	S	S	S	R	R	NA	S	S	S	S	S	blaCTX-M-27							blaCTX-M-27
T7-613	Tromsø 7	Feces	ST131	B2	C1	fimH30	S	S	S	I	S	R	I	R	I	S	S	S	S	S	R	S	S	S	R	S	NA	S	S	S	S	S	blaCTX-M-27							blaCTX-M-27
T7-614	Tromsø 7	Feces	ST648	F	-	fimH27	R	R	S	I	R	R	R	R	R	S	S	S	S	S	R	S	R	R	R	R	NA	S	S	S	S	S	blaCTX-M-15					blaCTX-M-15										blaOXA-1
T7-615	Tromsø 7	Feces	ST636	B2	-	-	S	S	S	I	S	R	I	R	I	S	S	S	S	S	R	S	S	S	S	S	NA	S	S	S	S	S	blaCTX-M-15					blaCTX-M-15
T7-616	Tromsø 7	Feces	ST12011	A	-	fimH56	R	S	S	I	S	R	R	R	R	S	S	S	S	S	R	S	S	S	I	R	NA	S	S	S	S	S	blaCTX-M-15					blaCTX-M-15
T7-617	Tromsø 7	Feces	ST10	A	-	fimH27	R	S	S	I	S	R	R	R	R	S	S	S	S	S	R	S	S	S	S	S	NA	S	S	S	S	S	blaCTX-M-15					blaCTX-M-15
T7-618	Tromsø 7	Feces	ST12011	A	-	fimH56	R	S	S	I	S	R	S	R	I	S	S	S	S	S	I	S	S	S	S	S	NA	S	S	S	S	S	blaCTX-M-15					blaCTX-M-15
T7-619	Tromsø 7	Feces	ST69	D	-	fimH27	R	S	S	I	S	R	R	R	R	S	S	S	S	S	R	S	S	S	I	R	NA	S	S	S	S	S	blaCTX-M-1	blaCTX-M-1
T7-620	Tromsø 7	Feces	ST69	D	-	fimH27	S	S	S	I	S	R	I	R	I	S	S	S	S	S	R	S	S	S	S	S	NA	S	S	S	S	S	blaCTX-M-27							blaCTX-M-27
T7-621	Tromsø 7	Feces	ST10	A	-	fimH199	R	S	S	I	S	R	I	R	I	S	S	S	S	S	I	S	S	S	S	R	NA	S	S	S	S	S	blaCTX-M-3		blaCTX-M-3
T7-622	Tromsø 7	Feces	ST131	B2	A	fimH41	R	R	R	I	S	R	I	R	R	S	S	S	S	S	R	S	S	S	S	R	NA	S	S	S	S	S	blaCTX-M-1	blaCTX-M-1
T7-623	Tromsø 7	Feces	ST746	A	-	fimH41	S	S	S	I	S	R	I	R	I	S	S	S	S	S	R	S	S	S	S	S	NA	S	S	S	S	S	blaCTX-M-15					blaCTX-M-15
T7-624	Tromsø 7	Feces	ST1434	A	-	fimH53	R	S	S	I	S	R	S	R	I	S	S	S	S	S	I	S	S	S	S	S	NA	S	S	S	S	S	blaCTX-M-1	blaCTX-M-1
T7-625	Tromsø 7	Feces	ST131	B2	A	fimH41	R	S	S	I	S	R	R	R	R	S	S	S	S	S	R	S	S	S	R	R	NA	S	S	S	S	S	blaCTX-M-55									blaCTX-M-55
T7-626	Tromsø 7	Feces	ST58	B1	-	fimH34	R	S	S	I	S	R	S	R	I	S	S	S	S	S	I	S	R	R	S	R	NA	S	S	S	S	S	blaCTX-M-14				blaCTX-M-14
T7-627	Tromsø 7	Feces	ST10	A	-	fimH24	R	S	S	I	S	R	R	R	I	S	S	S	S	S	R	S	R	S	S	S	NA	S	S	S	S	S	blaCTX-M-15					blaCTX-M-15
T7-628	Tromsø 7	Feces	ST357	B2	-	fimH21	S	S	S	I	S	R	R	I	S	S	S	S	S	S	R	S	S	S	S	S	NA	S	S	S	S	S	blaSHV-12
T7-629	Tromsø 7	Feces	ST38	D	-	-	S	S	S	I	R	R	R	R	R	S	S	S	S	S	R	S	S	S	S	S	NA	S	S	S	S	S	blaCTX-M-27							blaCTX-M-27
T7-630	Tromsø 7	Feces	ST1193	B2	-	fimH64	R	S	S	I	S	R	I	R	I	S	S	S	S	S	R	S	S	S	R	R	NA	S	S	S	S	S	blaCTX-M-27							blaCTX-M-27
T7-631	Tromsø 7	Feces	ST38	D	-	fimH5	R	S	S	I	S	R	S	R	I	S	S	S	S	S	I	S	S	S	S	S	NA	S	S	R	S	S	blaCTX-M-14				blaCTX-M-14
T7-632	Tromsø 7	Feces	ST31	D	-	-	R	R	S	I	S	R	I	R	I	S	S	S	S	S	R	S	S	S	S	R	NA	S	S	R	S	S	blaCTX-M-15					blaCTX-M-15
T7-633	Tromsø 7	Feces	ST38	D	-	fimH5	R	R	S	I	S	R	S	R	I	S	S	S	S	S	I	S	R	R	S	R	NA	S	S	S	S	S	blaCTX-M-14				blaCTX-M-14
T7-634	Tromsø 7	Feces	ST5584	Clade I	-	fimH54	S	S	S	I	S	R	I	R	I	S	S	S	S	S	R	S	S	S	I	R	NA	S	S	S	S	S	blaCTX-M-15					blaCTX-M-15
T7-635	Tromsø 7	Feces	ST38	D	-	fimH5	R	R	S	I	R	R	I	R	R	S	S	S	S	S	R	S	S	S	S	S	NA	S	S	S	S	S	blaCTX-M-14				blaCTX-M-14
T7-636	Tromsø 7	Feces	ST6082	A	-	fimH41	R	S	S	I	S	R	I	R	I	S	S	S	S	S	I	S	S	S	S	R	NA	S	S	S	S	S	blaCTX-M-27							blaCTX-M-27
T7-638	Tromsø 7	Feces	ST131	B2	C1	fimH30	S	S	S	I	S	R	I	R	S	S	S	S	S	S	I	S	S	S	R	S	NA	S	S	S	S	S	blaCTX-M-27							blaCTX-M-27
T7-639	Tromsø 7	Feces	ST10	A	-	fimH864	S	S	S	I	S	R	I	R	I	S	S	S	S	S	R	S	S	S	R	R	NA	S	S	S	S	S	blaCTX-M-15					blaCTX-M-15
T7-640	Tromsø 7	Feces	ST34	A	-	-	R	S	S	I	R	R	R	R	R	S	S	S	S	S	R	S	S	S	S	S	NA	S	S	S	S	S	blaCTX-M-3		blaCTX-M-3
T7-641	Tromsø 7	Feces	ST10	A	-	fimH54	R	S	S	I	S	R	I	R	R	S	S	S	S	S	R	S	S	S	S	S	NA	S	S	S	S	S	blaCTX-M-3		blaCTX-M-3
T7-642	Tromsø 7	Feces	ST69	D	-	fimH27	R	S	S	I	S	R	I	R	R	S	S	S	S	S	R	S	S	S	S	S	NA	S	S	S	S	S	blaCTX-M-3		blaCTX-M-3
T7-643	Tromsø 7	Feces	ST131	B2	C2	fimH30	R	R	S	I	S	R	R	R	I	S	S	S	S	S	R	S	S	R	R	S	NA	S	S	S	S	S	blaCTX-M-15					blaCTX-M-15										blaOXA-1
T7-644	Tromsø 7	Feces	ST131	B2	C1	fimH30	S	S	S	I	S	R	R	R	R	S	S	S	S	S	R	S	S	S	R	R	NA	S	S	S	S	S	blaCTX-M-27							blaCTX-M-27
T7-645	Tromsø 7	Feces	ST38	D	-	-	S	S	S	I	R	R	R	R	I	S	S	S	S	S	R	S	S	S	S	R	NA	S	S	S	S	S	blaCTX-M-27							blaCTX-M-27
T7-646	Tromsø 7	Feces	ST69	D	-	fimH27	R	S	S	I	S	R	I	R	R	S	S	S	S	S	I	S	S	S	R	R	NA	S	S	S	S	S	blaCTX-M-14				blaCTX-M-14
T7-647	Tromsø 7	Feces	ST4981	A	-	-	S	S	S	I	S	R	R	R	I	S	S	S	S	S	R	S	R	R	R	R	NA	S	S	S	S	S	blaCTX-M-15					blaCTX-M-15
T7-648	Tromsø 7	Feces	ST131	B2	C2	fimH1196	S	S	S	I	S	R	R	R	R	S	S	S	S	S	R	S	S	S	R	R	NA	S	S	S	S	S	blaCTX-M-15					blaCTX-M-15
T7-649	Tromsø 7	Feces	ST131	B2	C1	fimH30	S	S	S	I	S	R	R	R	I	S	S	S	S	S	R	S	S	S	R	S	NA	S	S	S	S	S	blaCTX-M-27							blaCTX-M-27
T7-650	Tromsø 7	Feces	ST453	B1	-	fimH31	R	S	S	I	S	R	R	R	I	S	S	S	S	S	R	S	R	R	R	R	NA	S	S	S	S	S	blaCTX-M-55									blaCTX-M-55
T7-651	Tromsø 7	Feces	ST5150	D	-	fimH65	S	S	S	I	S	R	R	R	I	S	S	S	S	S	R	S	S	S	R	S	NA	S	S	S	S	S	blaCTX-M-55									blaCTX-M-55
T7-652	Tromsø 7	Feces	ST394	D	-	fimH30	S	S	S	I	S	R	R	R	I	S	S	S	S	S	R	S	S	S	S	S	NA	S	S	S	S	S	blaCTX-M-55									blaCTX-M-55
T7-653	Tromsø 7	Feces	ST46	A	-	fimH34	S	S	S	I	S	R	R	R	I	S	S	S	S	S	R	S	S	S	S	S	NA	S	S	S	S	S	blaCTX-M-27							blaCTX-M-27
T7-654	Tromsø 7	Feces	ST1421	A	-	-	S	S	S	R	S	R	R	R	I	S	S	S	S	S	R	S	S	S	S	R	NA	S	S	S	S	S	blaCTX-M-15					blaCTX-M-15
T7-655	Tromsø 7	Feces	ST410	C	-	fimH24	R	R	S	I	S	R	R	R	R	S	S	S	S	S	R	S	S	R	R	S	NA	S	S	S	S	S	blaCTX-M-15					blaCTX-M-15										blaOXA-1
T7-656	Tromsø 7	Feces	ST993	A	-	fimH604	S	S	S	I	S	R	R	R	I	S	S	S	S	S	R	S	S	S	S	R	NA	S	S	S	S	S	blaCTX-M-15					blaCTX-M-15
T7-657	Tromsø 7	Feces	ST69	D	-	fimH27	S	S	S	I	S	R	I	R	I	S	S	S	S	S	R	S	S	S	S	I	NA	S	S	S	S	S	blaCTX-M-15					blaCTX-M-15
T7-658	Tromsø 7	Feces	ST131	B2	C1	fimH30	S	S	S	I	S	R	R	R	R	S	S	S	S	S	R	S	S	S	R	S	NA	S	S	S	S	S	blaCTX-M-15					blaCTX-M-15
T7-659	Tromsø 7	Feces	ST131	B2	C2	fimH30	S	S	S	I	S	R	R	R	R	S	S	S	S	S	R	S	S	S	R	R	NA	S	S	S	S	S	blaCTX-M-15					blaCTX-M-15
T7-661	Tromsø 7	Feces	ST69	D	-	fimH27	S	S	S	I	S	R	I	R	I	S	S	S	S	S	R	S	S	S	I	S	NA	S	S	S	S	S	blaCTX-M-27							blaCTX-M-27
T7-662	Tromsø 7	Feces	ST10	A	-	fimH137	S	S	S	I	S	R	I	R	I	S	S	S	S	S	R	S	R	R	S	R	NA	S	S	S	S	S	blaCTX-M-15					blaCTX-M-15										blaOXA-1
T7-663	Tromsø 7	Feces	ST69	D	-	fimH27	R	S	S	I	S	R	R	R	R	S	S	S	S	S	R	S	R	R	S	R	NA	S	S	S	S	S	blaCTX-M-15					blaCTX-M-15
T7-665	Tromsø 7	Feces	ST131	B2	C2	fimH30	R	S	S	I	S	R	I	R	I	S	S	S	S	S	R	S	R	R	R	R	NA	R	S	S	S	S	blaCTX-M-15					blaCTX-M-15										blaOXA-1
T7-666	Tromsø 7	Feces	ST131	B2	A	fimH41	R	S	S	I	S	R	I	R	I	S	S	S	S	S	R	S	R	R	S	R	NA	S	S	S	S	S	blaCTX-M-27							blaCTX-M-27
T7-667	Tromsø 7	Feces	ST131	B2	A	fimH41	S	S	S	I	S	R	I	R	I	S	S	S	S	S	R	S	S	S	S	S	NA	S	S	S	S	S	blaCTX-M-27							blaCTX-M-27
T7-668	Tromsø 7	Feces	ST38	D	-	fimH5	R	S	S	I	S	R	S	R	I	S	S	S	S	S	I	S	S	S	S	R	NA	S	S	S	S	S	blaCTX-M-14				blaCTX-M-14
T7-671	Tromsø 7	Feces	ST617	A	-	-	S	S	S	I	S	R	R	R	R	S	S	S	S	S	R	S	S	S	R	R	NA	S	S	S	S	S	blaCTX-M-15					blaCTX-M-15
T7-672	Tromsø 7	Feces	ST131	B2	C1	fimH30	R	S	S	I	S	R	I	R	R	S	S	S	S	S	I	S	S	S	R	S	NA	S	S	S	S	S	blaCTX-M-14				blaCTX-M-14
T7-673	Tromsø 7	Feces	ST648	F	-	fimH27	R	R	S	I	R	R	R	R	R	S	S	S	S	S	R	S	R	R	R	R	NA	S	S	S	S	S	blaCTX-M-15					blaCTX-M-15										blaOXA-1
T7-674	Tromsø 7	Feces	ST1290	A	-	-	S	S	S	I	S	R	I	R	I	S	S	S	S	S	I	S	R	R	R	R	NA	S	S	S	S	S	blaCTX-M-14				blaCTX-M-14
T7-675	Tromsø 7	Feces	ST93	A	-	fimH27	S	S	S	I	S	R	S	I	S	S	S	S	S	S	S	S	S	S	I	S	NA	S	S	S	S	S	blaCTX-M-8			blaCTX-M-8
T7-676	Tromsø 7	Feces	ST131	B2	C1	fimH30	S	S	S	I	S	R	R	R	I	S	S	S	S	S	R	S	S	S	R	R	NA	S	S	R	S	S	blaCTX-M-15					blaCTX-M-15
T7-677	Tromsø 7	Feces	ST12	B2	-	fimH106	S	S	S	I	S	R	S	R	I	S	S	S	S	S	I	S	S	S	S	S	NA	S	S	S	S	S	blaCTX-M-14				blaCTX-M-14
T7-678	Tromsø 7	Feces	ST448	B1	-	fimH35	R	S	S	I	S	R	R	R	R	S	S	S	S	S	R	S	R	R	R	R	NA	S	S	S	S	S	blaCTX-M-15					blaCTX-M-15
T7-680	Tromsø 7	Feces	ST95	B2	-	fimH30	R	S	S	I	S	R	R	R	I	S	S	S	S	S	R	S	S	S	S	R	NA	S	S	S	S	S	blaCTX-M-15					blaCTX-M-15
T7-681	Tromsø 7	Feces	ST450	A	-	fimH34	R	S	S	I	S	R	S	R	R	S	S	S	S	S	R	S	S	S	S	S	NA	S	S	S	S	S	blaCTX-M-14				blaCTX-M-14
T7-682	Tromsø 7	Feces	ST442	B1	-	fimH32	R	R	R	I	S	R	R	R	R	S	S	S	S	S	R	S	S	S	S	S	NA	S	S	S	S	S	blaCTX-M-15					blaCTX-M-15
T7-683	Tromsø 7	Feces	ST12	B2	-	fimH106	S	S	S	I	S	R	S	R	I	S	S	S	S	S	I	S	S	S	S	S	NA	S	S	S	S	S	blaCTX-M-14				blaCTX-M-14
T7-684	Tromsø 7	Feces	ST131	B2	C1	fimH30	R	S	S	I	S	R	S	R	I	S	S	S	S	S	I	S	R	R	R	S	NA	S	S	S	S	S	blaCTX-M-14				blaCTX-M-14
T7-685	Tromsø 7	Feces	ST2178	B1	-	-	R	S	S	I	S	R	R	R	I	S	S	S	S	S	R	S	S	S	S	R	NA	S	S	S	S	S	blaCTX-M-15					blaCTX-M-15
[truncated: 100 more columns]
